# Supplementary material for: Subpathway-CorSP: Identification of metabolic subpathways via integrating expression correlations and topological features between metabolites and genes of interest within pathways
Source: Sci Rep. 2016 Sep 14;6:33262. doi: 10.1038/srep33262 (PMC5021946; doi:10.1038/srep33262)
Supplement: Supplementary Information [file srep33262-s2.xls]

## Sheet: Read me
Supplementary Data set S1. The pathway identification results for the different methods in prostate cancer datasets.
Each pathway identification result is displayed in the corresponding sheet:
Subpathway-CorSP: Subpathway-CorSP is applied to the first dataset: prostate cancer data set.
Subpathway-CorSP-Metastatic: Subpathway-CorSP is applied to the second dataset: Metastatic prostate cancer data set.
Pathway-G, Pathway-M, IMPaLA and Subpathway-GM: Other methods are applied to the first dataset: prostate cancer data set.
Each row of the result represents a subpathway (or entire pathway). The meaning of each column is as follows:
PathwayID--The identifier of the subpathway or entire pathway.
PathwayName--The name of the pathway.
annMoleculeRatio--The ratio of the annotated molecules. For example, 9/5909 means that 9 of 5909 molecules of interest are annotated to the subpathway or entire pathway.
annBgRatio--The ratio of the annotated molecules of the background. For example, 12/25051 means that 12 molecules in 25051 molecules of background are annotated to the subpathway (or entire pathway).
pvalue--The P-value of the hypergeometric test.
annMoleculeList--The molecules annotated to this subpathway or entire pathway.
The red pathways represent the significant pathways at the 5% significance level.

## Sheet: Subpathway-CorSP
pathwayId	pathwayName	annMoleculeRatio	annBgRatio	pvalue	annMoleculeList
path:00260_1	Glycine, serine and threonine metabolism	9/5909	12/25051	0.000242694	23464;27232;2731;63826;6472;64902;875;C00037;C00188
path:00563_1	Glycosylphosphatidylinositol(GPI)-anchor biosynthesis	6/5909	7/25051	0.000960236	23556;284098;51227;54965;55650;84992
path:00510_4	N-Glycan biosynthesis	9/5909	14/25051	0.00137851	11253;23193;2683;4121;4122;4124;57134;6480;8704
path:00562_1	Inositol phosphate metabolism	24/5909	60/25051	0.00339828	113026;253430;3612;3613;3705;4952;51196;5286;5287;5288;5293;5294;5305;55300;55361;55586;5728;8394;8396;8867;8871;89869;9562;C00137
path:00340_1	Histidine metabolism	11/5909	21/25051	0.00396947	131669;1644;217;219;3067;501;51409;55798;9836;C00388;C00135
path:00910_1	Nitrogen metabolism	12/5909	24/25051	0.00434049	11238;27165;377677;759;760;761;765;767;771;C00037;C00064;C00152
path:00561_1	Glycerolipid metabolism	23/5909	58/25051	0.00464301	10554;10555;1056;132158;137964;154141;1606;160851;217;219;231;253558;26007;2710;2712;501;5407;55750;56894;84649;8525;9388;C00116
path:00601_1	Glycosphingolipid biosynthesis - lacto and neolacto series	10/5909	19/25051	0.00573235	10331;10402;10678;2524;2525;2528;2683;84002;8704;8707
path:00052_1	Galactose metabolism	12/5909	25/25051	0.00657521	231;2538;2683;3099;3938;5211;5213;5236;55276;57818;8704;C01097
path:00010_1	Glycolysis / Gluconeogenesis	11/5909	23/25051	0.00947691	130589;226;229;2538;2597;3099;5211;5213;5236;55276;57818
path:00030_1	Pentose phosphate pathway	12/5909	26/25051	0.00962548	221823;226;229;51071;5211;5213;5236;55276;6120;64080;6888;7086
path:00270_2	Cysteine and methionine metabolism	16/5909	40/25051	0.0153071	10768;1786;1787;23382;3945;3948;4143;4507;4548;51074;55256;84245;875;92483;C02291;C01005
path:00620_1	Pyruvate metabolism	16/5909	40/25051	0.0153071	1737;217;219;231;31;3945;3948;501;5091;5106;5160;5315;55902;92483;9380;98
path:00360_1	Phenylalanine metabolism	5/5909	8/25051	0.0212997	1644;8639;9588;C00079;C00082
path:00330_1	Arginine and proline metabolism	20/5909	56/25051	0.0274915	113451;1152;217;219;262;27165;283208;384;5009;501;51056;5831;6303;C00327;C00134;C00148;C01157;C00086;C00315;C00750
path:00983_4	Drug metabolism - other enzymes	7/5909	14/25051	0.0282829	1549;1806;1807;7083;7084;7372;7378
path:00450_1	Selenoamino acid metabolism	9/5909	20/25051	0.0287273	10768;23382;4141;4143;51409;55798;875;92935;9836
path:00670_1	One carbon pool by folate	8/5909	17/25051	0.0289725	10588;10797;2618;441024;4522;4524;4548;6472
path:00770_1	Pantothenate and CoA biosynthesis	11/5909	27/25051	0.0357824	1806;1807;5167;5169;53354;55229;587;80025;8875;C00183;C00864
path:00480_1	Glutathione metabolism	16/5909	45/25051	0.0474297	124975;257202;26873;2730;2877;2882;290;2936;2937;2939;2947;2952;2954;373156;51056;C00037
path:00230_1	Purine metabolism	54/5909	187/25051	0.0545819	10201;10606;10623;107;109;11128;113;115;124583;158;171568;204;221823;22978;23649;246721;2618;26289;2766;2977;30834;318;3251;4831;5136;5140;5143;5148;5150;51728;5236;5315;5424;5426;5430;5471;55276;5558;56953;57804;8382;84172;84265;8654;8833;9533;954;955;C00212;C00294;C00366;C00385;C00387;C01762
path:00590_1	Arachidonic acid metabolism	20/5909	60/25051	0.0556316	113612;1555;1557;1559;1562;1579;239;240;242;257202;2877;2882;4051;4056;5321;5740;8399;8644;874;9536
path:00603_1	Glycosphingolipid biosynthesis - globo series	4/5909	7/25051	0.0582298	2524;26301;4668;6482
path:00240_2	Pyrimidine metabolism	34/5909	112/25051	0.0599883	10201;10623;11128;124583;1635;171568;1806;1807;22978;23649;246721;30834;318;4831;51728;5424;5426;5430;5558;56953;57804;7083;7084;7372;7378;8382;84172;84265;9533;955;C00106;C00178;C00475;C00526
path:00410_2	beta-Alanine metabolism	7/5909	16/25051	0.0604982	1806;1807;217;219;2572;501;8639
path:00020_1	Citrate cycle (TCA cycle)	13/5909	36/25051	0.0622864	1737;1743;3419;3421;47;48;5091;5106;5160;6389;6392;8801;C00158
path:00250_4	Alanine, aspartate and glutamate metabolism	6/5909	13/25051	0.0626219	2572;27165;5471;7915;9945;C00064
path:00760_1	Nicotinate and nicotinamide metabolism	10/5909	26/25051	0.0649954	10135;22978;23475;23530;4837;5167;5169;54981;56953;C00153
path:00010_2	Glycolysis / Gluconeogenesis	12/5909	34/25051	0.0837071	131;1737;217;219;3945;3948;501;5106;5160;5315;55902;92483
path:00052_2	Galactose metabolism	3/5909	5/25051	0.0891657	C00137;C00116;C00159
path:00260_5	Glycine, serine and threonine metabolism	3/5909	5/25051	0.0891657	875;C02291;C01005
path:00471_1	D-Glutamine and D-glutamate metabolism	3/5909	5/25051	0.0891657	27165;C00064;C00217
path:00480_2	Glutathione metabolism	3/5909	5/25051	0.0891657	C00134;C00315;C00750
path:00520_8	Amino sugar and nucleotide sugar metabolism	5/5909	11/25051	0.0931883	3099;C00159;C00275;C00031;C02336
path:00982_18	Drug metabolism - cytochrome P450	5/5909	11/25051	0.0931883	1557;1559;1562;1565;1577
path:00310_1	Lysine degradation	10/5909	28/25051	0.101879	387893;5351;5352;54904;55217;55870;7468;79813;9739;9869
path:00380_1	Tryptophan metabolism	14/5909	43/25051	0.115793	121278;125061;1545;1644;217;219;3620;438;501;51166;7166;7453;8942;C00328
path:00051_3	Fructose and mannose metabolism	8/5909	22/25051	0.124787	226;229;3099;5208;5210;5211;5213;C00275
path:00730_1	Thiamine metabolism	2/5909	3/25051	0.140657	C00037;C00082
path:00630_3	Glyoxylate and dicarboxylate metabolism	3/5909	6/25051	0.147715	10797;441024;4522
path:00650_1	Butanoate metabolism	10/5909	30/25051	0.148654	116285;1892;3155;35;5160;54988;56898;57016;64064;65985
path:00640_1	Propanoate metabolism	7/5909	20/25051	0.171882	1892;26275;3945;3948;5096;55902;92483
path:00510_1	N-Glycan biosynthesis	6/5909	17/25051	0.193103	144245;199857;201595;57171;79796;84920
path:00520_1	Amino sugar and nucleotide sugar metabolism	5/5909	14/25051	0.218212	5236;5238;55276;64841;6675
path:00120_4	Primary bile acid biosynthesis	2/5909	4/25051	0.238118	C00037;C00245
path:00120_5	Primary bile acid biosynthesis	2/5909	4/25051	0.238118	C00037;C00245
path:00601_2	Glycosphingolipid biosynthesis - lacto and neolacto series	2/5909	4/25051	0.238118	2525;2528
path:00740_2	Riboflavin metabolism	4/5909	11/25051	0.248585	5167;5169;55;80308
path:00071_2	Fatty acid metabolism	5/5909	16/25051	0.319518	131;1579;217;219;501
path:00512_2	O-Glycan biosynthesis	6/5909	20/25051	0.326378	11227;114805;117248;63917;64409;8693
path:00860_1	Porphyrin and chlorophyll metabolism	3/5909	9/25051	0.359789	124454;210;C00037
path:00500_1	Starch and sucrose metabolism	12/5909	45/25051	0.367425	11181;2538;3099;5167;5169;5236;55276;57818;5834;7365;C02336;C00031
path:00980_10	Metabolism of xenobiotics by cytochrome P450	4/5909	13/25051	0.368457	1555;1572;29785;8644
path:00564_1	Glycerophospholipid metabolism	22/5909	86/25051	0.371124	10554;10555;11313;137964;154141;1606;160851;253558;2819;5321;5337;54947;55224;55500;56894;5833;8399;8525;85465;8760;9468;9489
path:00630_1	Glyoxylate and dicarboxylate metabolism	5/5909	17/25051	0.372191	132158;48;51179;9380;C00158
path:00982_1	Drug metabolism - cytochrome P450	4/5909	14/25051	0.428555	1565;1577;2326;2327
path:00280_1	Valine, leucine and isoleucine degradation	12/5909	47/25051	0.431784	1892;217;219;26275;27034;30;3155;35;501;5096;587;64064
path:00650_2	Butanoate metabolism	2/5909	6/25051	0.432272	2572;7915
path:00600_1	Sphingolipid metabolism	8/5909	31/25051	0.453504	2581;410;55512;55627;56624;8560;8877;9331
path:00100_3	Steroid biosynthesis	3/5909	11/25051	0.500322	1718;51478;6307
path:00604_1	Glycosphingolipid biosynthesis - ganglio series	3/5909	11/25051	0.500322	29906;30815;6482
path:00250_2	Alanine, aspartate and glutamate metabolism	2/5909	7/25051	0.519249	64902;8528
path:00860_5	Porphyrin and chlorophyll metabolism	2/5909	7/25051	0.519249	1355;5498
path:00300_1	Lysine biosynthesis	1/5909	3/25051	0.55386	501
path:00100_1	Steroid biosynthesis	3/5909	12/25051	0.564442	1056;10682;1718
path:00310_2	Lysine degradation	3/5909	12/25051	0.564442	1743;1892;51166
path:00061_1	Fatty acid biosynthesis	4/5909	17/25051	0.595337	27349;31;55301;C01530
path:00830_1	Retinol metabolism	14/5909	62/25051	0.622729	131;1549;1555;1557;1559;1562;1577;1579;51109;56603;5959;7365;84649;9227
path:00520_2	Amino sugar and nucleotide sugar metabolism	3/5909	13/25051	0.623237	3099;9945;C00275
path:00785_1	Lipoic acid metabolism	1/5909	4/25051	0.659108	11019
path:00860_8	Porphyrin and chlorophyll metabolism	1/5909	4/25051	0.659108	326625
path:00565_3	Ether lipid metabolism	5/5909	23/25051	0.661679	5168;5321;5337;8399;85465
path:00980_11	Metabolism of xenobiotics by cytochrome P450	5/5909	23/25051	0.661679	2939;2947;2952;2954;373156
path:00040_2	Pentose and glucuronate interconversions	2/5909	9/25051	0.664502	231;51181
path:00532_1	Glycosaminoglycan biosynthesis - chondroitin sulfate	2/5909	9/25051	0.664502	27087;54480
path:00531_1	Glycosaminoglycan degradation	1/5909	5/25051	0.73953	3373
path:00750_1	Vitamin B6 metabolism	1/5909	5/25051	0.73953	55163
path:00350_1	Tyrosine metabolism	9/5909	44/25051	0.741895	131;1312;1644;2954;7173;7299;8639;C01179;C00082
path:00983_1	Drug metabolism - other enzymes	2/5909	11/25051	0.772131	3251;8833
path:00140_2	Steroid hormone biosynthesis	1/5909	6/25051	0.800982	412
path:00140_6	Steroid hormone biosynthesis	1/5909	6/25051	0.800982	8644
path:00982_3	Drug metabolism - cytochrome P450	1/5909	6/25051	0.800982	1577
path:00565_2	Ether lipid metabolism	5/5909	30/25051	0.868898	5321;54947;7941;8399;85465
path:00860_3	Porphyrin and chlorophyll metabolism	4/5909	25/25051	0.874207	3163;644;7365;C00500
path:00071_1	Fatty acid metabolism	9/5909	53/25051	0.906708	126129;1375;1892;23305;30;33;35;51;51703
path:00140_4	Steroid hormone biosynthesis	7/5909	45/25051	0.931933	1577;1584;3283;412;6715;7365;79644
path:00140_1	Steroid hormone biosynthesis	6/5909	40/25051	0.935412	1312;1545;1577;51144;51478;7365
path:00120_1	Primary bile acid biosynthesis	1/5909	11/25051	0.948181	10998
path:00120_2	Primary bile acid biosynthesis	1/5909	11/25051	0.948181	10998
path:00140_3	Steroid hormone biosynthesis	2/5909	18/25051	0.948347	1584;3283
path:00982_11	Drug metabolism - cytochrome P450	3/5909	26/25051	0.963406	1565;1577;7365
path:00062_1	Fatty acid elongation in mitochondria	2/5909	27/25051	0.993482	1892;51102

## Sheet: Pathway-G
pathwayId	pathwayName	annMoleculeRatio	annBgRatio	pvalue	annMoleculeList
path:00030	Pentose phosphate pathway	4/1182	27/21796	0.0558957	5211;5213;55276;7086
path:00740	Riboflavin metabolism	2/1182	11/21796	0.116833	5169;55
path:00510	N-Glycan biosynthesis	5/1182	48/21796	0.117178	199857;4122;57171;6480;84920
path:00270	Cysteine and methionine metabolism	4/1182	36/21796	0.128955	4507;4548;51074;875
path:00564	Glycerophospholipid metabolism	7/1182	79/21796	0.136212	160851;2819;5337;55224;55500;85465;9468
path:00760	Nicotinate and nicotinamide metabolism	3/1182	24/21796	0.138512	10135;4837;5169
path:00730	Thiamine metabolism	1/1182	3/21796	0.154034	79178
path:00052	Galactose metabolism	3/1182	26/21796	0.164694	5211;5213;55276
path:00450	Selenoamino acid metabolism	3/1182	26/21796	0.164694	875;92935;9836
path:00601	Glycosphingolipid biosynthesis - lacto and neolacto series	3/1182	26/21796	0.164694	10331;2525;8707
path:00603	Glycosphingolipid biosynthesis - globo series	2/1182	14/21796	0.174054	26301;6482
path:00071	Fatty acid metabolism	4/1182	42/21796	0.19179	1375;1579;33;51703
path:00562	Inositol phosphate metabolism	5/1182	57/21796	0.195562	3612;3613;55361;8871;89869
path:00860	Porphyrin and chlorophyll metabolism	4/1182	43/21796	0.20308	210;2512;326625;7365
path:00770	Pantothenate and CoA biosynthesis	2/1182	16/21796	0.214218	5169;587
path:00020	Citrate cycle (TCA cycle)	3/1182	30/21796	0.220713	1743;5091;6389
path:00520	Amino sugar and nucleotide sugar metabolism	4/1182	45/21796	0.226213	1727;55276;64841;6675
path:00670	One carbon pool by folate	2/1182	18/21796	0.255107	4548;6472
path:00230	Purine metabolism	11/1182	161/21796	0.257929	10201;107;109;11128;318;5143;5148;5169;55276;5558;8654
path:00051	Fructose and mannose metabolism	3/1182	34/21796	0.279832	5208;5211;5213
path:00190	Oxidative phosphorylation	9/1182	132/21796	0.288205	245972;4702;4714;513;517;537;56901;6389;7388
path:01040	Biosynthesis of unsaturated fatty acids	2/1182	21/21796	0.316524	201562;51144
path:00460	Cyanoamino acid metabolism	1/1182	7/21796	0.323178	6472
path:00062	Fatty acid elongation in mitochondria	1/1182	8/21796	0.359894	51102
path:00140	Steroid hormone biosynthesis	4/1182	56/21796	0.361203	412;51144;7365;79644
path:00600	Sphingolipid metabolism	3/1182	40/21796	0.370268	410;8877;9331
path:00563	Glycosylphosphatidylinositol(GPI)-anchor biosynthesis	2/1182	25/21796	0.396299	55650;80055
path:00534	Glycosaminoglycan biosynthesis - heparan sulfate	2/1182	26/21796	0.4156	2135;9653
path:00310	Lysine degradation	3/1182	44/21796	0.42955	1743;79813;9869
path:00290	Valine, leucine and isoleucine biosynthesis	1/1182	11/21796	0.458526	587
path:00010	Glycolysis / Gluconeogenesis	4/1182	64/21796	0.460005	5211;5213;55276;55902
path:00340	Histidine metabolism	2/1182	29/21796	0.471518	131669;9836
path:00830	Retinol metabolism	4/1182	65/21796	0.472037	1579;5959;7365;9227
path:00512	O-Glycan biosynthesis	2/1182	30/21796	0.489433	29071;6482
path:00920	Sulfur metabolism	1/1182	13/21796	0.515692	6799
path:00260	Glycine, serine and threonine metabolism	2/1182	32/21796	0.524091	6472;875
path:00640	Propanoate metabolism	2/1182	32/21796	0.524091	26275;55902
path:00500	Starch and sucrose metabolism	3/1182	53/21796	0.553975	5169;55276;7365
path:00533	Glycosaminoglycan biosynthesis - keratan sulfate	1/1182	15/21796	0.566826	6482
path:00604	Glycosphingolipid biosynthesis - ganglio series	1/1182	15/21796	0.566826	6482
path:00565	Ether lipid metabolism	2/1182	35/21796	0.573021	5337;85465
path:00120	Primary bile acid biosynthesis	1/1182	16/21796	0.590334	10998
path:00630	Glyoxylate and dicarboxylate metabolism	1/1182	16/21796	0.590334	51179
path:00590	Arachidonic acid metabolism	3/1182	57/21796	0.603829	1579;2877;4056
path:00100	Steroid biosynthesis	1/1182	18/21796	0.633593	10682
path:00620	Pyruvate metabolism	2/1182	40/21796	0.646191	5091;55902
path:00350	Tyrosine metabolism	2/1182	41/21796	0.659574	7173;9836
path:00380	Tryptophan metabolism	2/1182	42/21796	0.672547	121278;3620
path:00280	Valine, leucine and isoleucine degradation	2/1182	44/21796	0.697285	26275;587
path:00410	beta-Alanine metabolism	1/1182	22/21796	0.7069	26275
path:00532	Glycosaminoglycan biosynthesis - chondroitin sulfate	1/1182	22/21796	0.7069	54480
path:00910	Nitrogen metabolism	1/1182	23/21796	0.722811	11238
path:00053	Ascorbate and aldarate metabolism	1/1182	26/21796	0.76555	7365
path:00983	Drug metabolism - other enzymes	2/1182	52/21796	0.781124	221223;7365
path:00240	Pyrimidine metabolism	4/1182	99/21796	0.791519	10201;11128;318;5558
path:00040	Pentose and glucuronate interconversions	1/1182	32/21796	0.832287	7365
path:00970	Aminoacyl-tRNA biosynthesis	2/1182	63/21796	0.862848	6897;92935
path:00561	Glycerolipid metabolism	1/1182	49/21796	0.935115	160851
path:00480	Glutathione metabolism	1/1182	50/21796	0.938642	2877
path:00330	Arginine and proline metabolism	1/1182	54/21796	0.950934	283208
path:00980	Metabolism of xenobiotics by cytochrome P450	1/1182	71/21796	0.981036	7365
path:00982	Drug metabolism - cytochrome P450	1/1182	73/21796	0.983044	7365

## Sheet: Pathway-M
pathwayId	pathwayName	annMoleculeRatio	annBgRatio	pvalue	annMoleculeList
path:00970	Aminoacyl-tRNA biosynthesis	9/48	53/3255	4.11e-08	C00082;C00188;C00123;C00183;C00037;C00148;C00079;C00135;C00152
path:00410	beta-Alanine metabolism	5/48	31/3255	7.19e-05	C00106;C00750;C00864;C00135;C03722
path:00290	Valine, leucine and isoleucine biosynthesis	4/48	28/3255	0.000657563	C00188;C00183;C00233;C00123
path:00330	Arginine and proline metabolism	6/48	90/3255	0.00182141	C00327;C00134;C00148;C01157;C00791;C00750
path:00230	Purine metabolism	6/48	92/3255	0.00204004	C00212;C00294;C00385;C00037;C00387;C01762
path:00460	Cyanoamino acid metabolism	4/48	41/3255	0.00282583	C00152;C00037;C00736;C00082
path:00400	Phenylalanine, tyrosine and tryptophan biosynthesis	3/48	27/3255	0.00686791	C00079;C00082;C01179
path:00770	Pantothenate and CoA biosynthesis	3/48	27/3255	0.00686791	C00183;C00864;C00106
path:00030	Pentose phosphate pathway	3/48	32/3255	0.0110615	C00031;C00345;C00121
path:00480	Glutathione metabolism	3/48	38/3255	0.0176891	C00037;C00134;C00750
path:00052	Galactose metabolism	3/48	41/3255	0.0216759	C00137;C00116;C00031
path:00280	Valine, leucine and isoleucine degradation	3/48	41/3255	0.0216759	C00123;C00233;C00183
path:00232	Caffeine metabolism	2/48	21/3255	0.0374217	C00385;C01762
path:00240	Pyrimidine metabolism	3/48	59/3255	0.0550318	C00106;C00178;C00475
path:00730	Thiamine metabolism	2/48	26/3255	0.0552906	C00037;C00082
path:00910	Nitrogen metabolism	2/48	26/3255	0.0552906	C00037;C00152
path:00750	Vitamin B6 metabolism	2/48	32/3255	0.0798413	C00534;C00217
path:00380	Tryptophan metabolism	3/48	81/3255	0.115757	C01717;C00328;C03722
path:00340	Histidine metabolism	2/48	44/3255	0.13648	C00388;C00135
path:00760	Nicotinate and nicotinamide metabolism	2/48	44/3255	0.13648	C03722;C00153
path:00120	Primary bile acid biosynthesis	2/48	47/3255	0.151779	C00037;C00245
path:00310	Lysine degradation	2/48	47/3255	0.151779	C00487;C00037
path:00260	Glycine, serine and threonine metabolism	2/48	49/3255	0.162164	C00037;C00188
path:00471	D-Glutamine and D-glutamate metabolism	1/48	12/3255	0.163543	C00217
path:00500	Starch and sucrose metabolism	2/48	50/3255	0.167406	C02336;C00031
path:00360	Phenylalanine metabolism	2/48	63/3255	0.237632	C00079;C00082
path:00020	Citrate cycle (TCA cycle)	1/48	20/3255	0.257702	C00158
path:00430	Taurine and hypotaurine metabolism	1/48	20/3255	0.257702	C00245
path:00860	Porphyrin and chlorophyll metabolism	3/48	126/3255	0.283799	C00037;C00188;C00500
path:00250	Alanine, aspartate and glutamate metabolism	1/48	24/3255	0.300807	C00152
path:00130	Ubiquinone and other terpenoid-quinone biosynthesis	2/48	76/3255	0.309328	C00082;C01179
path:00350	Tyrosine metabolism	2/48	76/3255	0.309328	C01179;C00082
path:00524	Butirosin and neomycin biosynthesis	1/48	29/3255	0.351253	C00031
path:00520	Amino sugar and nucleotide sugar metabolism	2/48	87/3255	0.369163	C00031;C02336
path:00010	Glycolysis / Gluconeogenesis	1/48	31/3255	0.370418	C00031
path:00561	Glycerolipid metabolism	1/48	33/3255	0.389028	C00116
path:00640	Propanoate metabolism	1/48	36/3255	0.415937	C00183
path:00562	Inositol phosphate metabolism	1/48	39/3255	0.441685	C00137
path:00630	Glyoxylate and dicarboxylate metabolism	1/48	44/3255	0.48215	C00158
path:00053	Ascorbate and aldarate metabolism	1/48	47/3255	0.505035	C00137
path:00061	Fatty acid biosynthesis	1/48	49/3255	0.519738	C01530
path:01040	Biosynthesis of unsaturated fatty acids	1/48	54/3255	0.554651	C01530

## Sheet: IMPaLA
pathwayId	pathwayName	annMoleculeRatio	annBgRatio	pvalue	annMoleculeList
path:00970	Aminoacyl-tRNA biosynthesis	11/1230	116/25051	3.54631e-08	6897;92935;C00082;C00188;C00123;C00183;C00037;C00148;C00079;C00135;C00152
path:00410	beta-Alanine metabolism	6/1230	53/25051	5.08261e-05	26275;C00106;C00750;C00864;C00135;C03722
path:00290	Valine, leucine and isoleucine biosynthesis	5/1230	39/25051	0.00030151	587;C00188;C00183;C00233;C00123
path:00230	Purine metabolism	17/1230	253/25051	0.000526185	10201;107;109;11128;318;5143;5148;5169;55276;5558;8654;C00212;C00294;C00385;C00037;C00387;C01762
path:00030	Pentose phosphate pathway	7/1230	59/25051	0.000618289	5211;5213;55276;7086;C00031;C00345;C00121
path:00460	Cyanoamino acid metabolism	5/1230	48/25051	0.000913246	6472;C00152;C00037;C00736;C00082
path:00770	Pantothenate and CoA biosynthesis	5/1230	43/25051	0.00147123	5169;587;C00183;C00864;C00106
path:00330	Arginine and proline metabolism	7/1230	144/25051	0.00173204	283208;C00327;C00134;C00148;C01157;C00791;C00750
path:00052	Galactose metabolism	6/1230	67/25051	0.0035699	5211;5213;55276;C00137;C00116;C00031
path:00730	Thiamine metabolism	3/1230	29/25051	0.00851662	79178;C00037;C00082
path:00280	Valine, leucine and isoleucine degradation	5/1230	85/25051	0.0151143	26275;587;C00123;C00233;C00183
path:00480	Glutathione metabolism	4/1230	88/25051	0.0166037	2877;C00037;C00134;C00750
path:00760	Nicotinate and nicotinamide metabolism	5/1230	68/25051	0.0189041	10135;4837;5169;C03722;C00153
path:00910	Nitrogen metabolism	3/1230	49/25051	0.0399646	11238;C00037;C00152
path:00240	Pyrimidine metabolism	7/1230	158/25051	0.0435587	10201;11128;318;5558;C00106;C00178;C00475
path:00020	Citrate cycle (TCA cycle)	4/1230	50/25051	0.0568781	1743;5091;6389;C00158
path:00860	Porphyrin and chlorophyll metabolism	7/1230	169/25051	0.0576339	210;2512;326625;7365;C00037;C00188;C00500
path:00340	Histidine metabolism	4/1230	73/25051	0.0643527	131669;9836;C00388;C00135
path:00310	Lysine degradation	5/1230	91/25051	0.0651966	1743;79813;9869;C00487;C00037
path:00380	Tryptophan metabolism	5/1230	123/25051	0.0778517	121278;3620;C01717;C00328;C03722
path:00520	Amino sugar and nucleotide sugar metabolism	6/1230	132/25051	0.0835096	1727;55276;64841;6675;C00031;C02336
path:00260	Glycine, serine and threonine metabolism	4/1230	81/25051	0.0849887	6472;875;C00037;C00188
path:00562	Inositol phosphate metabolism	6/1230	96/25051	0.0863769	3612;3613;55361;8871;89869;C00137
path:00120	Primary bile acid biosynthesis	3/1230	63/25051	0.0896001	10998;C00037;C00245
path:00500	Starch and sucrose metabolism	5/1230	103/25051	0.0927388	5169;55276;7365;C02336;C00031
path:00010	Glycolysis / Gluconeogenesis	5/1230	95/25051	0.170394	5211;5213;55276;55902;C00031
path:01040	Biosynthesis of unsaturated fatty acids	3/1230	75/25051	0.175561	201562;51144;C01530
path:00350	Tyrosine metabolism	4/1230	117/25051	0.204025	7173;9836;C01179;C00082
path:00640	Propanoate metabolism	3/1230	68/25051	0.217989	26275;55902;C00183
path:00630	Glyoxylate and dicarboxylate metabolism	2/1230	60/25051	0.284629	51179;C00158
path:00561	Glycerolipid metabolism	2/1230	82/25051	0.363786	160851;C00116
path:00053	Ascorbate and aldarate metabolism	2/1230	73/25051	0.386629	7365;C00137

## Sheet: Subpathway-GM
pathwayId	pathwayName	annMoleculeRatio	annBgRatio	pvalue	annMoleculeList
path:00330_1	Arginine and proline metabolism	6/1230	14/25051	2.95656e-05	283208;C00327;C00134;C00148;C01157;C00750
path:00260_1	Glycine, serine and threonine metabolism	4/1230	7/25051	0.000179645	6472;875;C00037;C00188
path:00030_1	Pentose phosphate pathway	7/1230	29/25051	0.000407177	5211;5213;55276;7086;C00031;C00345;C00121
path:00010_1	Glycolysis / Gluconeogenesis	4/1230	9/25051	0.000597352	5211;5213;55276;C00031
path:00760_1	Nicotinate and nicotinamide metabolism	5/1230	16/25051	0.0007848	10135;4837;5169;C03722;C00153
path:00120_1	Primary bile acid biosynthesis	3/1230	5/25051	0.00109588	10998;C00037;C00245
path:00400_1	Phenylalanine, tyrosine and tryptophan biosynthesis	3/1230	5/25051	0.00109588	C00079;C00082;C01179
path:00520_1	Amino sugar and nucleotide sugar metabolism	5/1230	19/25051	0.00184752	55276;64841;6675;C00031;C02336
path:00120_2	Primary bile acid biosynthesis	3/1230	6/25051	0.00211163	10998;C00037;C00245
path:00340_1	Histidine metabolism	4/1230	13/25051	0.0028944	131669;9836;C00388;C00135
path:00350_1	Tyrosine metabolism	3/1230	7/25051	0.00356063	7173;C01179;C00082
path:00270_1	Cysteine and methionine metabolism	4/1230	14/25051	0.00389595	4507;4548;51074;875
path:00480_1	Glutathione metabolism	4/1230	14/25051	0.00389595	2877;C00037;C00134;C00750
path:00564_1	Glycerophospholipid metabolism	7/1230	43/25051	0.00462334	160851;2819;5337;55224;55500;85465;9468
path:00230_1	Purine metabolism	14/1230	134/25051	0.00622843	10201;107;109;11128;318;5143;5148;5558;8654;C00212;C00294;C00385;C00387;C01762
path:00410_4	beta-Alanine metabolism	2/1230	3/25051	0.0069906	C00864;C00135
path:00730_1	Thiamine metabolism	2/1230	3/25051	0.0069906	C00037;C00082
path:00562_1	Inositol phosphate metabolism	6/1230	36/25051	0.0076081	3612;3613;55361;8871;89869;C00137
path:00051_1	Fructose and mannose metabolism	3/1230	9/25051	0.00793606	5208;5211;5213
path:00510_1	N-Glycan biosynthesis	3/1230	9/25051	0.00793606	199857;57171;84920
path:00020_1	Citrate cycle (TCA cycle)	4/1230	19/25051	0.0124074	1743;5091;6389;C00158
path:00052_3	Galactose metabolism	2/1230	4/25051	0.0135262	C00137;C00116
path:00603_1	Glycosphingolipid biosynthesis - globo series	2/1230	4/25051	0.0135262	26301;6482
path:00910_1	Nitrogen metabolism	2/1230	4/25051	0.0135262	C00037;C00152
path:00601_1	Glycosphingolipid biosynthesis - lacto and neolacto series	3/1230	14/25051	0.0286326	10331;2525;8707
path:00630_1	Glyoxylate and dicarboxylate metabolism	2/1230	6/25051	0.0316637	51179;C00158
path:00380_1	Tryptophan metabolism	3/1230	15/25051	0.0345137	121278;3620;C00328
path:00500_1	Starch and sucrose metabolism	5/1230	39/25051	0.0408553	5169;55276;7365;C02336;C00031
path:00620_1	Pyruvate metabolism	2/1230	7/25051	0.042905	5091;55902
path:00230_2	Purine metabolism	2/1230	8/25051	0.0553767	318;5169
path:00600_1	Sphingolipid metabolism	3/1230	18/25051	0.05554	410;8877;9331
path:00450_1	Selenoamino acid metabolism	3/1230	20/25051	0.0722231	875;92935;9836
path:00590_1	Arachidonic acid metabolism	3/1230	22/25051	0.0908525	1579;2877;4056
path:00640_1	Propanoate metabolism	2/1230	11/25051	0.0987543	26275;55902
path:00770_2	Pantothenate and CoA biosynthesis	2/1230	11/25051	0.0987543	5169;C00864
path:00830_1	Retinol metabolism	4/1230	40/25051	0.131572	1579;5959;7365;9227
path:00240_1	Pyrimidine metabolism	6/1230	74/25051	0.155341	10201;11128;318;5558;C00106;C00475
path:00100_1	Steroid biosynthesis	1/1230	4/25051	0.182412	10682
path:00601_2	Glycosphingolipid biosynthesis - lacto and neolacto series	1/1230	4/25051	0.182412	2525
path:00860_5	Porphyrin and chlorophyll metabolism	1/1230	4/25051	0.182412	326625
path:00310_1	Lysine degradation	2/1230	21/25051	0.275892	79813;9869
path:00140_4	Steroid hormone biosynthesis	3/1230	38/25051	0.286033	412;7365;79644
path:00561_1	Glycerolipid metabolism	2/1230	22/25051	0.294396	160851;C00116
path:00062_2	Fatty acid elongation in mitochondria	1/1230	9/25051	0.364403	51102
path:00071_1	Fatty acid metabolism	1/1230	10/25051	0.395622	33
path:00140_1	Steroid hormone biosynthesis	2/1230	40/25051	0.591055	51144;7365
path:00982_1	Drug metabolism - cytochrome P450	1/1230	22/25051	0.669812	7365

## Sheet: Subpathway-CorSP-Metastatic
pathwayId	pathwayName	annMoleculeRatio	annBgRatio	pvalue	annMoleculeList
path:00260_1	Glycine, serine and threonine metabolism	19/8839	25/25051	3.88142e-05	132158;1491;189;211;212;23464;2628;27232;2731;51268;63826;6472;64902;875;C00258;C02291;C01005;C00188;C00065
path:00561_1	Glycerolipid metabolism	34/8839	59/25051	0.000373044	10327;10554;10555;1056;132158;137964;150763;154141;1606;1607;160851;217;219;231;253558;26007;2710;2712;501;5407;5408;55750;56894;56895;57678;80339;84649;8525;8526;8613;9162;9388;C00258;C00116
path:00563_1	Glycosylphosphatidylinositol(GPI)-anchor biosynthesis	9/8839	10/25051	0.000577109	23556;2822;284098;51227;5279;54965;55650;84992;9488
path:00910_1	Nitrogen metabolism	17/8839	26/25051	0.00170053	11238;1373;1491;27165;3034;377677;440;759;760;761;765;767;768;771;C00064;C00049;C00152
path:00230_1	Purine metabolism	87/8839	192/25051	0.00254	10201;10606;10623;10714;10846;109;11128;112;113;114;115;122481;124583;158;1633;171568;204;205;221823;22978;23649;246721;2618;26289;272;2766;2977;2983;2984;29922;30834;318;3251;353;3614;3615;4831;4882;5136;5138;5139;5140;5143;5148;5150;5151;5153;51728;5236;5313;5315;5422;5424;5425;5426;5430;5433;5435;5437;5439;5441;5471;55276;5631;56953;57804;8382;84172;84265;84618;8622;8654;8833;953;9533;954;955;…
path:00562_1	Inositol phosphate metabolism	31/8839	61/25051	0.00904761	113026;23396;253430;3613;3633;3636;3705;4952;51196;51763;5286;5287;5288;5289;5290;5293;5294;5297;5298;5305;5333;55300;55586;5728;8394;8396;8867;8871;89869;9562;C00137
path:00410_2	beta-Alanine metabolism	14/8839	23/25051	0.0108342	18;1806;1807;217;219;23417;2572;501;8639;C00106;C00429;C00099;C00049;C00135
path:00480_1	Glutathione metabolism	24/8839	47/25051	0.018914	124975;221357;257202;2686;26873;2730;2877;2880;2882;290;2936;2937;2939;2941;2947;2950;2952;2954;373156;4257;51056;5226;9446;C00669
path:00510_3	N-Glycan biosynthesis	9/8839	14/25051	0.0256762	11253;23193;2683;4121;4122;4124;57134;6480;8704
path:00983_4	Drug metabolism - other enzymes	9/8839	14/25051	0.0256762	151531;1548;1549;1806;1807;7083;7084;7372;7378
path:00240_2	Pyrimidine metabolism	53/8839	120/25051	0.0271642	10201;10623;10714;11128;124583;139596;1503;151531;1633;1635;171568;1723;1806;1807;22978;23649;246721;29922;30834;318;4831;51728;5422;5424;5425;5426;5430;5433;5435;5437;5439;5441;56953;57804;7083;7084;7372;7378;8382;84172;84265;84618;953;9533;955;957;C00299;C00106;C00178;C00099;C00429;C00475;C00526
path:00603_1	Glycosphingolipid biosynthesis - globo series	7/8839	10/25051	0.0272255	10317;2524;26301;3073;4668;6482;8706
path:00601_1	Glycosphingolipid biosynthesis - lacto and neolacto series	11/8839	19/25051	0.0367619	10317;10331;10402;10678;11041;2524;2528;2683;84002;8704;8707
path:00740_2	Riboflavin metabolism	8/8839	13/25051	0.0483786	5167;5169;52;53;54;55;55312;80308
path:00330_1	Arginine and proline metabolism	31/8839	68/25051	0.0508679	113451;1152;1373;217;219;262;2628;27165;2806;283208;29920;384;4128;4942;5009;501;51056;5625;5831;6303;65263;79814;8974;95;C00134;C00148;C01157;C00064;C00086;C00315;C00750
path:00030_1	Pentose phosphate pathway	15/8839	29/25051	0.0509106	221823;226;229;51071;5211;5214;5226;5236;55276;5631;6120;64080;6888;7086;84076
path:00450_1	Selenoamino acid metabolism	14/8839	27/25051	0.0570978	10768;1491;22928;23382;27430;4141;4143;4144;51409;51540;55798;875;92935;9836
path:00280_3	Valine, leucine and isoleucine degradation	5/8839	7/25051	0.0574952	586;587;593;C00123;C00233
path:00010_1	Glycolysis / Gluconeogenesis	34/8839	77/25051	0.066802	10327;130;130589;131;1737;2027;217;219;221;226;229;2538;2597;3099;3101;3945;3948;501;5106;5160;5211;5214;5223;5224;5230;5236;5313;5315;55276;55902;57818;669;84532;92483
path:00270_1	Cysteine and methionine metabolism	22/8839	47/25051	0.0684093	10768;1491;1786;1787;23382;262;27430;2806;3945;3948;4143;4144;4507;51074;55256;58478;7263;84245;875;92483;C02291;C01005
path:00380_1	Tryptophan metabolism	22/8839	47/25051	0.0684093	121278;125061;15;1544;1545;1644;169355;217;219;23498;316;3620;4128;438;501;51166;56267;7166;7453;8564;8942;C00328
path:00250_2	Alanine, aspartate and glutamate metabolism	7/8839	12/25051	0.0879844	189;2806;440;64902;8528;C00049;C00152
path:00360_2	Phenylalanine metabolism	7/8839	12/25051	0.0879844	1644;2806;4128;8639;9588;C00079;C00082
path:00340_1	Histidine metabolism	10/8839	19/25051	0.0917466	1644;217;219;3034;3067;501;51409;55798;9836;C00135
path:00770_1	Pantothenate and CoA biosynthesis	14/8839	29/25051	0.10347	1806;1807;5167;5169;53354;586;587;80025;8875;C00183;C00099;C00429;C00106;C00049
path:00620_1	Pyruvate metabolism	18/8839	39/25051	0.106227	1737;217;219;231;31;3945;3948;4200;501;5106;5160;5313;5315;55902;84532;92483;9380;98
path:00052_2	Galactose metabolism	11/8839	22/25051	0.11229	231;2538;2683;3099;3101;3938;5236;55276;57818;7360;8704
path:00512_1	O-Glycan biosynthesis	11/8839	22/25051	0.11229	11226;11227;114805;117248;26290;50614;55568;63917;64409;8693;9245
path:00250_4	Alanine, aspartate and glutamate metabolism	8/8839	15/25051	0.117835	1373;18;2572;27165;5471;7915;9945;C00064
path:00982_17	Drug metabolism - cytochrome P450	8/8839	15/25051	0.117835	1557;1558;1559;1562;1565;1577;316;4128
path:00270_2	Cysteine and methionine metabolism	4/8839	6/25051	0.120508	1491;875;C00065;C02291
path:00310_1	Lysine degradation	4/8839	6/25051	0.120508	10157;501;51166;C00956
path:00510_1	N-Glycan biosynthesis	10/8839	20/25051	0.127338	144245;1798;199857;201595;29880;54344;56052;57171;79796;84920
path:00760_1	Nicotinate and nicotinamide metabolism	14/8839	31/25051	0.167245	10135;22978;23057;23475;23530;4837;5167;5169;54981;56953;683;83594;84618;C00153
path:00232_2	Caffeine metabolism	4/8839	7/25051	0.204524	10;1544;1548;1549
path:00604_1	Glycosphingolipid biosynthesis - ganglio series	6/8839	12/25051	0.218967	256435;29906;3073;30815;6482;8705
path:00052_3	Galactose metabolism	3/8839	5/25051	0.239577	C00137;C00116;C00794
path:00400_1	Phenylalanine, tyrosine and tryptophan biosynthesis	3/8839	5/25051	0.239577	2806;C00079;C00082
path:00471_1	D-Glutamine and D-glutamate metabolism	3/8839	5/25051	0.239577	27165;C00064;C00217
path:00480_2	Glutathione metabolism	3/8839	5/25051	0.239577	C00134;C00315;C00750
path:00531_3	Glycosaminoglycan degradation	3/8839	5/25051	0.239577	3373;6677;8372
path:00310_2	Lysine degradation	12/8839	28/25051	0.257285	387893;5351;5352;54904;55217;55870;64324;7468;79813;84787;9739;9869
path:00590_1	Arachidonic acid metabolism	27/8839	68/25051	0.25978	113612;124975;1555;1557;1558;1559;1562;1573;239;240;242;257202;2686;2877;2880;2882;4048;4051;4056;5321;5740;5742;5743;8399;8644;874;9536
path:00980_11	Metabolism of xenobiotics by cytochrome P450	10/8839	23/25051	0.268637	221357;2939;2941;2947;2950;2952;2954;373156;4257;9446
path:00051_2	Fructose and mannose metabolism	11/8839	26/25051	0.288531	226;229;29085;3099;3101;5210;5211;5214;6652;8898;C00275
path:00051_5	Fructose and mannose metabolism	4/8839	8/25051	0.299685	3099;3101;6652;C00794
path:00750_1	Vitamin B6 metabolism	4/8839	8/25051	0.299685	316;493911;55163;C00534
path:00900_2	Terpenoid backbone biosynthesis	4/8839	8/25051	0.299685	2224;23590;57107;91734
path:00640_1	Propanoate metabolism	8/8839	19/25051	0.344099	1892;26275;3945;3948;5096;55902;84532;92483
path:00640_3	Propanoate metabolism	3/8839	6/25051	0.358647	18;23417;31
path:00650_2	Butanoate metabolism	3/8839	6/25051	0.358647	18;2572;7915
path:00970_16	Aminoacyl-tRNA biosynthesis	3/8839	6/25051	0.358647	79731;C00049;C00152
path:00520_4	Amino sugar and nucleotide sugar metabolism	7/8839	17/25051	0.390786	3099;3101;5236;55276;7360;9945;C00275
path:00630_1	Glyoxylate and dicarboxylate metabolism	8/8839	20/25051	0.409448	132158;48;51179;9380;C00898;C00158;C00258;C00042
path:00100_1	Steroid biosynthesis	6/8839	15/25051	0.444997	1056;10682;1718;3988;6646;C00187
path:00670_1	One carbon pool by folate	7/8839	18/25051	0.461077	10588;10797;123263;2618;4522;4524;6472
path:00280_1	Valine, leucine and isoleucine degradation	4/8839	10/25051	0.493889	35;586;587;593
path:00980_10	Metabolism of xenobiotics by cytochrome P450	5/8839	13/25051	0.508239	1544;1555;1572;29785;8644
path:00650_1	Butanoate metabolism	10/8839	28/25051	0.551871	116285;123876;1892;3155;35;5160;54988;56898;64064;65985
path:00030_2	Pentose phosphate pathway	2/8839	5/25051	0.577047	C00345;C00258
path:00100_5	Steroid biosynthesis	2/8839	5/25051	0.577047	10682;1595
path:00380_2	Tryptophan metabolism	3/8839	8/25051	0.578971	1892;4967;55753
path:00983_1	Drug metabolism - other enzymes	4/8839	11/25051	0.582334	3251;3614;3615;8833
path:00100_3	Steroid biosynthesis	5/8839	14/25051	0.586119	1595;1718;51478;6307;6713
path:00520_1	Amino sugar and nucleotide sugar metabolism	6/8839	17/25051	0.590001	1118;1727;3073;51706;5238;C00140
path:00830_1	Retinol metabolism	23/8839	67/25051	0.61027	130;131;1544;1548;1549;1555;1557;1558;1559;1562;1577;1592;51109;56603;5959;7363;7365;7367;8228;84649;8854;9227;9249
path:00020_1	Citrate cycle (TCA cycle)	14/8839	41/25051	0.618236	1737;3419;3421;47;48;4967;5106;5160;55753;6389;6392;8801;C00042;C00158
path:00500_1	Starch and sucrose metabolism	15/8839	45/25051	0.661607	11181;2538;2990;3099;3101;5167;5169;5236;55276;57818;5834;7360;7363;7365;7367
path:00600_1	Sphingolipid metabolism	15/8839	45/25051	0.661607	129807;130367;2581;339221;410;55512;55627;56624;56848;8560;8613;8877;8879;9331;9517
path:00532_1	Glycosaminoglycan biosynthesis - chondroitin sulfate	3/8839	9/25051	0.669344	26229;27087;54480
path:00140_3	Steroid hormone biosynthesis	2/8839	6/25051	0.686247	412;C00187
path:00510_2	N-Glycan biosynthesis	2/8839	6/25051	0.686247	25834;4248
path:00630_3	Glyoxylate and dicarboxylate metabolism	2/8839	6/25051	0.686247	10797;4522
path:00564_1	Glycerophospholipid metabolism	32/8839	96/25051	0.691319	10434;10554;10555;1119;11313;137964;150763;154141;1606;1607;160851;23659;253558;2819;5321;5337;54947;55224;55500;56894;56895;57678;5833;8399;8525;8526;85465;8613;8760;9162;9489;9926
path:00300_2	Lysine biosynthesis	1/8839	3/25051	0.728977	501
path:00780_1	Biotin metabolism	1/8839	3/25051	0.728977	3141
path:00310_3	Lysine degradation	3/8839	10/25051	0.744539	1892;4967;55753
path:00860_4	Porphyrin and chlorophyll metabolism	2/8839	7/25051	0.77105	1355;5498
path:00982_2	Drug metabolism - cytochrome P450	4/8839	14/25051	0.786077	1565;1577;2326;2327
path:00350_2	Tyrosine metabolism	17/8839	55/25051	0.792756	130;131;1312;1621;1644;2184;221;2806;2954;4128;5409;7173;7299;8639;C01179;C00082;C01829
path:00280_2	Valine, leucine and isoleucine degradation	16/8839	53/25051	0.820871	18;1892;217;219;26275;30;3155;316;35;501;5096;56922;586;587;593;64064
path:00601_2	Glycosphingolipid biosynthesis - lacto and neolacto series	1/8839	4/25051	0.824616	2528
path:00785_1	Lipoic acid metabolism	1/8839	4/25051	0.824616	11019
path:00860_9	Porphyrin and chlorophyll metabolism	1/8839	4/25051	0.824616	326625
path:00982_3	Drug metabolism - cytochrome P450	2/8839	8/25051	0.835076	1544;1577
path:00040_4	Pentose and glucuronate interconversions	2/8839	9/25051	0.882428	231;51181
path:00565_3	Ether lipid metabolism	6/8839	24/25051	0.900768	133121;5168;5321;5337;8399;85465
path:00061_1	Fatty acid biosynthesis	4/8839	17/25051	0.901504	27349;31;55301;C01530
path:00140_7	Steroid hormone biosynthesis	1/8839	6/25051	0.926561	8644
path:00982_4	Drug metabolism - cytochrome P450	1/8839	6/25051	0.926561	1577
path:00120_3	Primary bile acid biosynthesis	2/8839	11/25051	0.941686	10998;3295
path:00120_4	Primary bile acid biosynthesis	2/8839	11/25051	0.941686	10998;3295
path:00860_2	Porphyrin and chlorophyll metabolism	6/8839	27/25051	0.952452	2990;3163;644;7363;7365;7367
path:00980_1	Metabolism of xenobiotics by cytochrome P450	8/8839	36/25051	0.96937	130;131;1555;1572;221;7363;7365;7367
path:00040_1	Pentose and glucuronate interconversions	5/8839	25/25051	0.970009	2990;7360;7363;7365;7367
path:00982_10	Drug metabolism - cytochrome P450	5/8839	26/25051	0.977435	1565;1577;7363;7365;7367
path:00140_4	Steroid hormone biosynthesis	3/8839	18/25051	0.977717	1584;3283;3284
path:00140_5	Steroid hormone biosynthesis	10/8839	45/25051	0.980074	1577;1584;3283;3284;412;6715;7363;7365;7367;79644
path:00140_1	Steroid hormone biosynthesis	8/8839	40/25051	0.988762	1312;1545;1577;51144;51478;7363;7365;7367
path:00565_2	Ether lipid metabolism	6/8839	33/25051	0.990693	5321;54947;7941;8399;85465;8613
path:00120_1	Primary bile acid biosynthesis	2/8839	19/25051	0.997093	80270;C00187
path:00071_1	Fatty acid metabolism	8/8839	52/25051	0.999617	126129;1375;1892;23305;30;35;51;51703
path:00062_1	Fatty acid elongation in mitochondria	1/8839	26/25051	0.999988	1892
